# Supplementary material for: Environmental controls on butterfly occurrence and species richness in Israel: The importance of temperature over rainfall
Source: Ecol Evol. 2021 Aug 2;11(17):12035–50. doi: 10.1002/ece3.7969 (PMC8427576; doi:10.1002/ece3.7969)
Supplement: Supplementary file 2 — Appendix S2 [file ECE3-11-12035-s001.R]

flight_curve2 <- function (ts_season_count, NbrSample = 100, MinVisit = 3, MinOccur = 2,  # This version binds phenologies even if some years are missing - this should allow the function to run in a loop
                           MinNbrSite = 1, MaxTrial = 3, FcMethod = "regionalGAM", GamFamily = "poisson", 
                           CompltSeason = TRUE, SelectYear = NULL, SpeedGam = TRUE, 
                           OptiGam = TRUE, KeepModel = TRUE, KeepModelData = TRUE, ...) 
{
    check_package("data.table")
    names(ts_season_count) <- toupper(names(ts_season_count))
    check_names(ts_season_count, c("COMPLT_SEASON", "M_YEAR", 
                                   "SITE_ID", "SPECIES", "DATE", "WEEK", "WEEK_DAY", "DAY_SINCE", 
                                   "M_SEASON", "COUNT", "ANCHOR"))
    if (isTRUE(CompltSeason)) {
        ts_season_count <- ts_season_count[COMPLT_SEASON == 1]
    }
    if (exists("f_pheno")) {
        rm(f_pheno)
    }
    if (is.null(SelectYear)) {
        year_series <- ts_season_count[, unique(as.integer(M_YEAR))]
    }
    else {
        year_series <- ts_season_count[M_YEAR %in% SelectYear, 
                                       unique(as.integer(M_YEAR))]
    }
    f_pheno <- data.table::data.table()
    f_data <- data.table::data.table()
    f_model <- list()
    for (y in year_series) {
        dataset_y <- ts_season_count[as.integer(M_YEAR) == y, 
                                     .(SPECIES, SITE_ID, DATE, WEEK, WEEK_DAY, DAY_SINCE, 
                                       M_YEAR, M_SEASON, COUNT, ANCHOR)]
        dataset_y[, `:=`(trimDAYNO, DAY_SINCE - min(DAY_SINCE) + 
                             1)]
        visit_occ_site <- merge(dataset_y[!is.na(COUNT) & ANCHOR == 
                                              0L, .N, by = SITE_ID], dataset_y[!is.na(COUNT) & 
                                                                                   ANCHOR == 0L & COUNT > 0, .N, by = SITE_ID], by = "SITE_ID", 
                                all = TRUE)
        dataset_y <- data.table::copy(dataset_y[SITE_ID %in% 
                                                    visit_occ_site[N.x >= MinVisit & N.y >= MinOccur, 
                                                                   SITE_ID], ])
        if (dataset_y[, uniqueN(SITE_ID)] < MinNbrSite) {
            dataset_y <- ts_season_count[as.integer(M_YEAR) == 
                                             y, .(SPECIES, DATE, WEEK, WEEK_DAY, DAY_SINCE, 
                                                  M_YEAR, M_SEASON)]
            dataset_y[, `:=`(trimDAYNO, DAY_SINCE - min(DAY_SINCE) + 
                                 1)]
            f_curve <- dataset_y[, `:=`(NM, NA)]
            data.table::setkey(f_curve, SPECIES, DAY_SINCE)
            f_curve <- unique(f_curve)
            f_curve_mod <- list(f_curve = f_curve, f_model = NA)
            print(paste("You have not enough sites with observations for estimating the flight curve for species", 
                        as.character(dataset_y$SPECIES[1]), "in", dataset_y$M_YEAR[1]))
        }
        else {
            if (FcMethod == "regionalGAM") {
                f_curve_mod <- fit_gam(dataset_y, NbrSample = NbrSample, 
                                       GamFamily = GamFamily, MaxTrial = MaxTrial, 
                                       SpeedGam = SpeedGam, OptiGam = OptiGam, KeepModel = KeepModel, 
                                       ...)
            }
            else {
                print("ONLY the regionalGAM method is available so far!")
            }
        }
        f_pheno <- rbind(f_pheno, f_curve_mod$f_curve)
        if (isTRUE(KeepModel)) {
            f_model_2 <- list(f_curve_mod$f_model)
            names(f_model_2) <- paste0("FlightModel_", gsub(" ", 
                                                            "_", as.character(dataset_y$SPECIES[1])), "_", 
                                       dataset_y$M_YEAR[1])
            f_model <- c(f_model, f_model_2)
        }
        if (isTRUE(KeepModelData)) {
            f_data <- rbind(f_data, data.table::data.table(f_curve_mod$f_data), fill = T)
        }
    }
    if (!isTRUE(KeepModelData) & !isTRUE(KeepModel)) {
        result_fc <- list(pheno = f_pheno)
    }
    if (!isTRUE(KeepModelData) & isTRUE(KeepModel)) {
        result_fc <- list(pheno = f_pheno, model = f_model)
    }
    if (isTRUE(KeepModelData) & isTRUE(KeepModel)) {
        result_fc <- list(pheno = f_pheno, model = f_model, data = f_data)
    }
    return(result_fc)
}

fit_glm.nb2 <- function (sp_count_flight_y, non_zero) 
{
    if (sp_count_flight_y[SITE_ID %in% non_zero, uniqueN(SITE_ID)] > 
        1) {
        glm_obj_site <- try(MASS::glm.nb(COUNT ~ factor(SITE_ID) + 
                                             offset(NM), data = sp_count_flight_y[SITE_ID %in% 
                                                                                      non_zero, ]), silent = TRUE)
    }
    else {
        glm_obj_site <- try(MASS::glm.nb(COUNT ~ offset(NM) - 
                                             1, data = sp_count_flight_y[SITE_ID %in% non_zero, 
                                                                         ]), silent = TRUE)
    }
    if (class(glm_obj_site)[1] == "try-error") {
        sp_count_flight_y[SITE_ID %in% non_zero, `:=`(c("FITTED", 
                                                        "COUNT_IMPUTED"), .(NA, NA))]
        print(paste("Computation of abundance indices for year", 
                    sp_count_flight_y[1, M_YEAR, ], "failed with the RegionalGAM, verify the data you provided for that year"))
        # (next)() Let's try silencing this bit
    }
    else {
        sp_count_flight_y[SITE_ID %in% non_zero, `:=`(FITTED, 
                                                      predict(glm_obj_site, newdata = sp_count_flight_y[SITE_ID %in% 
                                                                                                            non_zero, ], type = "response"))]
    }
    sp_count_flight_mod_y <- list(sp_count_flight_y = sp_count_flight_y, 
                                  glm_obj_site = glm_obj_site)
    return(sp_count_flight_mod_y)
}

impute_count2 <- function (ts_season_count, ts_flight_curve, FamilyGlm = quasipoisson(), # Trying to add negative binomial regression to the fitted counts
                           CompltSeason = TRUE, SelectYear = NULL, SpeedGlm = FALSE, 
                           KeepModel = TRUE, NearPheno = TRUE) 
{
    if (ts_season_count$SPECIES[1] != ts_flight_curve$SPECIES[1]) {
        stop("Species in count data and flight curve must be the same!")
    }
    #if (FamilyGlm[1] == "nb") {
    # stop("Negative binomial distribution for GLM is not resolved, please use quasipoisson distribution instead")
    #}
    if (isTRUE(SpeedGlm)) {
        stop("speedGlm method is not resolved, please use standard GLM instead")
    }
    check_package("data.table")
    if (isTRUE(SpeedGlm)) {
        check_package("speedglm")
    }
    if (isTRUE(CompltSeason)) {
        ts_season_count <- ts_season_count[COMPLT_SEASON == 1]
    }
    sp_ts_season_count <- data.table::copy(ts_season_count)
    data.table::setkey(sp_ts_season_count, DATE)
    data.table::setkey(ts_flight_curve, DATE)
    sp_count_flight <- merge(sp_ts_season_count, ts_flight_curve[, 
                                                                 .(DATE, trimDAYNO, NM)], all.x = TRUE)
    data.table::setkey(sp_count_flight, M_YEAR, DATE, SITE_ID)
    glmMet <- "glm()"
    if (isTRUE(SpeedGlm)) {
        glmMet <- "speedglm()"
    }
    if (FamilyGlm[1] == "nb") {
        glmMet <- "glm.nb()"
    }
    if (FamilyGlm[1] == "nb" & isTRUE(SpeedGlm)) {
        glmMet <- "glm.nb()"
        SpeedGlm <- FALSE
        cat("SpeedGlm is not implemented with Negative Binomial, we will use glm.nb() from the MASS package instead /n")
    }
    if (is.null(SelectYear)) {
        year_series <- ts_season_count[, unique(as.integer(M_YEAR))]
    }
    else {
        year_series <- ts_season_count[M_YEAR %in% SelectYear, 
                                       unique(as.integer(M_YEAR))]
    }
    i_glm_model <- list()
    for (y in year_series) {
        sp_count_flight_y <- data.table::copy(sp_count_flight[as.integer(M_YEAR) == 
                                                                  y, ])
        if (isTRUE(NearPheno)) {
            sp_count_flight_y <- check_pheno(sp_count_flight_y, 
                                             sp_count_flight)
        }
        if (sp_count_flight_y[is.na(NM) & trimDAYNO != 366, .N] > 
            0) {
            print(paste("No glm model will be fitted for", sp_count_flight_y[1, 
                                                                             M_YEAR]))
        }
        else {
            print(paste("Computing abundance indices for", sp_count_flight_y[1, 
                                                                             SPECIES], "in", sp_count_flight_y[1, M_YEAR], 
                        "across", sp_count_flight_y[, uniqueN(SITE_ID)], 
                        "sites, using", glmMet, ":", Sys.time()))
        }
        sp_count_flight_y[M_SEASON == 0L, `:=`(COUNT, NA)]
        sp_count_flight_y[M_SEASON != 0L & NM == 0, `:=`(NM, 
                                                         1e-06)]
        non_zero <- sp_count_flight_y[, sum(COUNT, na.rm = TRUE), 
                                      by = (SITE_ID)][V1 > 0, SITE_ID]
        zero <- sp_count_flight_y[, sum(COUNT, na.rm = TRUE), 
                                  by = (SITE_ID)][V1 == 0, SITE_ID]
        if (length(non_zero) >= 1 & sp_count_flight_y[is.na(NM) & 
                                                      trimDAYNO != 366, .N] == 0) {
            if (isTRUE(SpeedGlm)) {
                sp_count_flight_l <- fit_speedglm(sp_count_flight_y, 
                                                  non_zero, FamilyGlm)
            }
            else {
                if (FamilyGlm[1] == "nb") {
                    sp_count_flight_l <- fit_glm.nb2(sp_count_flight_y, 
                                                     non_zero)
                }
                else {
                    sp_count_flight_l <- fit_glm(sp_count_flight_y, 
                                                 non_zero, FamilyGlm)
                }
            }
        }
        else {
            sp_count_flight_l <- list(sp_count_flight_y = sp_count_flight_y, 
                                      glm_obj_site = paste("No glm fitted for", sp_count_flight_y[1, 
                                                                                                  M_YEAR]))
        }
        sp_count_flight_y <- sp_count_flight_l$sp_count_flight_y
        sp_count_flight_y[SITE_ID %in% zero, `:=`(FITTED, 0)]
        sp_count_flight_y[is.na(COUNT), `:=`(COUNT_IMPUTED, FITTED)][!is.na(COUNT), 
                                                                     `:=`(COUNT_IMPUTED, as.numeric(COUNT))][M_SEASON == 
                                                                                                                 0L, `:=`(COUNT_IMPUTED, 0)]
        data.table::setkey(sp_ts_season_count, SITE_ID, DAY_SINCE)
        data.table::setkey(sp_count_flight_y, SITE_ID, DAY_SINCE)
        if ("FITTED" %in% names(sp_ts_season_count)) {
            sp_ts_season_count[sp_count_flight_y, `:=`(trimDAYNO = i.trimDAYNO, 
                                                       NM = i.NM, FITTED = i.FITTED, COUNT_IMPUTED = i.COUNT_IMPUTED)]
        }
        else {
            sp_ts_season_count <- merge(sp_ts_season_count, sp_count_flight_y[, 
                                                                              .(DAY_SINCE, SITE_ID, trimDAYNO, NM, FITTED, 
                                                                                COUNT_IMPUTED)], all.x = TRUE)
        }
        if (isTRUE(KeepModel)) {
            glm_model <- list(sp_count_flight_l$glm_obj_site)
            names(glm_model) <- paste0("glm_mod_", gsub(" ", 
                                                        "_", sp_count_flight_y[1, SPECIES]), "_", sp_count_flight_y[1, 
                                                                                                                    M_YEAR])
            i_glm_model <- c(i_glm_model, glm_model)
        }
    }
    if (!is.null(SelectYear)) {
        sp_ts_season_count <- sp_ts_season_count[M_YEAR %in% 
                                                     SelectYear, ]
    }
    else {
        sp_ts_season_count <- sp_ts_season_count
    }
    if (isTRUE(KeepModel)) {
        return(list(impute_count = sp_ts_season_count, model = i_glm_model))
    }
    else {
        return(list(impute_count = sp_ts_season_count))
    }
}
